# Supplementary material for: Data‐driven modeling reconciles kinetics of ERK phosphorylation, localization, and activity states
Source: Mol Syst Biol. 2014 Jan 31;10(1):718. doi: 10.1002/msb.134708 (PMC4023404; doi:10.1002/msb.134708)
Supplement: Supplementary file 19 — Source Data [file MSB-10-1-718-s045.txt]

Fig 4B		Fig 4C		Fig 4D		Fig 4E		Fig 4F		Fig 4G		Fig 4H		Fig 4I		Fig 4J																		
Time (min)	phosphoMEK	Time (min)	phosphoERK	Time (min)	pERK	Time (min)	ppERK	Time (min)	nT	Time (min)	cpp	Time (min)	npp	Time (min)	cpp U drug expt	Time (min)	npp U drug expt																	
0	0	0	0	0	0	0	0	0	0	0	0	0	0	0	0	0	0																	
5	3.195405188	5	1.884798999	15	2.200443059	15	2.757439196	2	0.375611747	1	0.620778917	2	0.343890338	2	0.601190223	2	0.540532578																	
15	1.124602202	15	2.321911059	120	0.799556941	120	0.242560804	4	0.928738565	2	1.070891492	4	0.393964263	4	1.111545058	4	0.696764391																	
30	0.662476138	30	1.479432939					6	1.627615176	3	1.338310584	6	0.650178291	6	1.301543179	6	0.859939598																	
60	0.607420163	60	0.289100558					8	2.10392968	4	1.466701209	8	0.838544653	8	1.156915933	8	0.937642043																	
120	0.41009631	120	0.024756444					10	2.317771543	5	1.470685058	10	0.954688717	10	1.119779741	10	1.016974443																	
								12	2.085038107	6	1.316502599	12	0.90961688	12	1.059595045	12	1.00322178																	
								14	1.830962621	7	1.225196466	14	1.028758095	14	1.057464237	14	0.968887851																	
								16	1.697761756	8	1.201037363	16	1.163142752	16	1.05949956	16	1.00255854																	
								18	1.504091971	9	1.294978322	18	1.180447416	18	1.07419368	18	0.962738141																	
								20	1.287129375	10	1.202674913	20	1.210462622	20	1.083136557	20	0.98990787																	
								22	1.109990568	11	1.147418072	22	1.033595775	22	1.092762253	22	1.006402396																	
								24	1.047010824	12	1.022906664	24	1.196532204	24	1.15915302	24	1.037813781																	
								26	0.953464579	13	1.136351918	26	1.155718663	26	1.123221514	26	1.071216397																	
								28	1.012901113	14	1.186004689	28	1.004724019	28	0.00660806	28	1.059238455																	
								30	0.973867104	15	1.228180628	30	1.090147422	30	-0.024736293	30	1.089597791																	
								32	0.834776763	16	1.200488716	32	1.140745641	32	-0.061218763	32	1.195377301																	
								34	0.889512881	17	1.178259485	34	1.214084687	34	0.019646318	34	1.204546971																	
								36	0.797999657	18	1.163342396	36	1.11716375	36	0.076058608	36	1.139468992																	
								38	0.713182589	19	1.051016801	38	1.128438014	38	0.100634853	38	1.213214144																	
								40	0.841376116	20	1.155257275	40	1.158412602	40	0.176052764	40	1.270888792																	
								42	0.811576434	21	0.967257216	42	1.096430682	42	0.180669444	42	1.264952231																	
								44	0.873733219	22	1.039142452	44	1.174765144	44	0.346970327	44	1.203013222																	
								46	0.687705698	23	1.008305182	46	1.222709969	46	0.369129784	46	1.265102292																	
								48	0.854538283	24	0.835316364	48	1.096616554	48	0.324347896	48	0.269034842																	
								50	0.784570655	25	0.977116649	50	1.100176956	50	0.362548238	50	0.133732064																	
								52	0.702280157	26	0.938607003	52	1.085745996	52	0.346581856	52	0.013027633																	
								54	0.771968579	27	0.989427494	54	1.179522171			54	-0.002868094																	
								56	0.849319077	28	0.932190358	56	1.019309546			56	0.014051467																	
								58	0.611792172	29	0.904825439	58	0.887949688			58	-0.005571577																	
								60	0.610014293	30	0.848359597	60	1.169920076			60	-0.000896624																	
										32	0.83624685					62	0.084634329																	
										34	0.874610645					64	0.039584455																	
										36	0.891691823					66	0.073108093																	
										38	0.774237084					68	0.066186481																	
										40	0.896125172					70	0.03665592																	
										42	0.812260897					72	0.12949725																	
										44	0.901031579					74	0.158376817																	
										46	0.844707317					76	0.144129412																	
										48	0.885722179					78	0.159909533																	
										50	0.93611033					80	0.170980399																	
										52	0.83718001					82	0.153037515																	
										54	0.869717045					84	0.237586291																	
										56	0.844823172					86	0.207406834																	
										58	0.979396565					88	0.195203018																	
										60	0.906895594					90	0.12101794																	
