# Supplementary material for: Data‐driven modeling reconciles kinetics of ERK phosphorylation, localization, and activity states
Source: Mol Syst Biol. 2014 Jan 31;10(1):718. doi: 10.1002/msb.134708 (PMC4023404; doi:10.1002/msb.134708)
Supplement: Supplementary file 20 — Source Data for Figure 4J1 [file MSB-10-1-718-s044.xls]

## Sheet: 51759_2_data_set_702790_mxwzlz.
Time (min)	npp U drug expt
0	0
2	0.540533
4	0.696764
6	0.85994
8	0.937642
10	1.01697
12	1.00322
14	0.968888
16	1.00256
18	0.962738
20	0.989908
22	1.0064
24	1.03781
26	1.07122
28	1.05924
30	1.0896
32	1.19538
34	1.20455
36	1.13947
38	1.21321
40	1.27089
42	1.26495
44	1.20301
46	1.2651
48	0.269035
50	0.133732
52	0.0130276
54	-0.00286809
56	0.0140515
58	-0.00557158
60	-0.000896624
62	0.0846343
64	0.0395845
66	0.0731081
68	0.0661865
70	0.0366559
72	0.129497
74	0.158377
76	0.144129
78	0.15991
80	0.17098
82	0.153038
84	0.237586
86	0.207407
88	0.195203
90	0.121018
