# Supplementary material for: Data‐driven modeling reconciles kinetics of ERK phosphorylation, localization, and activity states
Source: Mol Syst Biol. 2014 Jan 31;10(1):718. doi: 10.1002/msb.134708 (PMC4023404; doi:10.1002/msb.134708)
Supplement: Supplementary file 21 — Source Data for Figure 4B1 [file MSB-10-1-718-s036.xls]

## Sheet: 51759_2_data_set_702790_mxwzlz.
Time (min)	phosphoMEK
0	0
5	3.19541
15	1.1246
30	0.662476
60	0.60742
120	0.410096
