# Supplementary material for: Data‐driven modeling reconciles kinetics of ERK phosphorylation, localization, and activity states
Source: Mol Syst Biol. 2014 Jan 31;10(1):718. doi: 10.1002/msb.134708 (PMC4023404; doi:10.1002/msb.134708)
Supplement: Supplementary file 22 — Source Data for Figure 4C1 [file MSB-10-1-718-s037.xls]

## Sheet: 51759_2_data_set_702790_mxwzlz.
Time (min)	phosphoERK
0	0
5	1.8848
15	2.32191
30	1.47943
60	0.289101
120	0.0247564
