# Supplementary material for: Data‐driven modeling reconciles kinetics of ERK phosphorylation, localization, and activity states
Source: Mol Syst Biol. 2014 Jan 31;10(1):718. doi: 10.1002/msb.134708 (PMC4023404; doi:10.1002/msb.134708)
Supplement: Supplementary file 23 — Source Data for Figure 4D1 [file MSB-10-1-718-s038.xls]

## Sheet: 51759_2_data_set_702790_mxwzlz.
Time (min)	pERK
0	0
15	2.20044
120	0.799557
