# Supplementary material for: Data‐driven modeling reconciles kinetics of ERK phosphorylation, localization, and activity states
Source: Mol Syst Biol. 2014 Jan 31;10(1):718. doi: 10.1002/msb.134708 (PMC4023404; doi:10.1002/msb.134708)
Supplement: Supplementary file 25 — Source Data for Figure 4F1 [file MSB-10-1-718-s040.xls]

## Sheet: 51759_2_data_set_702790_mxwzlz.
Time (min)	nT
0	0
2	0.375612
4	0.928739
6	1.62762
8	2.10393
10	2.31777
12	2.08504
14	1.83096
16	1.69776
18	1.50409
20	1.28713
22	1.10999
24	1.04701
26	0.953465
28	1.0129
30	0.973867
32	0.834777
34	0.889513
36	0.798
38	0.713183
40	0.841376
42	0.811576
44	0.873733
46	0.687706
48	0.854538
50	0.784571
52	0.70228
54	0.771969
56	0.849319
58	0.611792
60	0.610014
