# Supplementary material for: Data‐driven modeling reconciles kinetics of ERK phosphorylation, localization, and activity states
Source: Mol Syst Biol. 2014 Jan 31;10(1):718. doi: 10.1002/msb.134708 (PMC4023404; doi:10.1002/msb.134708)
Supplement: Supplementary file 26 — Source Data for Figure 4G1 [file MSB-10-1-718-s041.xls]

## Sheet: 51759_2_data_set_702790_mxwzlz.
Time (min)	cpp
0	0
1	0.620779
2	1.07089
3	1.33831
4	1.4667
5	1.47069
6	1.3165
7	1.2252
8	1.20104
9	1.29498
10	1.20267
11	1.14742
12	1.02291
13	1.13635
14	1.186
15	1.22818
16	1.20049
17	1.17826
18	1.16334
19	1.05102
20	1.15526
21	0.967257
22	1.03914
23	1.00831
24	0.835316
25	0.977117
26	0.938607
27	0.989427
28	0.93219
29	0.904825
30	0.84836
32	0.836247
34	0.874611
36	0.891692
38	0.774237
40	0.896125
42	0.812261
44	0.901032
46	0.844707
48	0.885722
50	0.93611
52	0.83718
54	0.869717
56	0.844823
58	0.979397
60	0.906896
