# Supplementary material for: Data‐driven modeling reconciles kinetics of ERK phosphorylation, localization, and activity states
Source: Mol Syst Biol. 2014 Jan 31;10(1):718. doi: 10.1002/msb.134708 (PMC4023404; doi:10.1002/msb.134708)
Supplement: Supplementary file 27 — Source Data for Figure 4H1 [file MSB-10-1-718-s042.xls]

## Sheet: 51759_2_data_set_702790_mxwzlz.
Time (min)	npp
0	0
2	0.34389
4	0.393964
6	0.650178
8	0.838545
10	0.954689
12	0.909617
14	1.02876
16	1.16314
18	1.18045
20	1.21046
22	1.0336
24	1.19653
26	1.15572
28	1.00472
30	1.09015
32	1.14075
34	1.21408
36	1.11716
38	1.12844
40	1.15841
42	1.09643
44	1.17477
46	1.22271
48	1.09662
50	1.10018
52	1.08575
54	1.17952
56	1.01931
58	0.88795
60	1.16992
