# Supplementary material for: Data‐driven modeling reconciles kinetics of ERK phosphorylation, localization, and activity states
Source: Mol Syst Biol. 2014 Jan 31;10(1):718. doi: 10.1002/msb.134708 (PMC4023404; doi:10.1002/msb.134708)
Supplement: Supplementary file 28 — Source Data for Figure 4I1 [file MSB-10-1-718-s043.xls]

## Sheet: 51759_2_data_set_702790_mxwzlz.
Time (min)	cpp U drug expt
0	0
2	0.60119
4	1.11155
6	1.30154
8	1.15692
10	1.11978
12	1.0596
14	1.05746
16	1.0595
18	1.07419
20	1.08314
22	1.09276
24	1.15915
26	1.12322
28	0.00660806
30	-0.0247363
32	-0.0612188
34	0.0196463
36	0.0760586
38	0.100635
40	0.176053
42	0.180669
44	0.34697
46	0.36913
48	0.324348
50	0.362548
52	0.346582
